# Supplementary material for: Cost analysis of an integrated disease surveillance and response system: case of Burkina Faso, Eritrea, and Mali
Source: Cost Eff Resour Alloc. 2009 Jan 8;7:1. doi: 10.1186/1478-7547-7-1 (PMC2632984; doi:10.1186/1478-7547-7-1)
Supplement: Additional file 1 — Appendix _ Cost Analysis of IDSR. Appendix 1. List of IDSR priority diseases and diseases of public health importance weekly or monthly reported in Burkina, Eritrea, and Mali during the study period. Appendix 2. The following table includes the IDSR functions (Identify, Report, Analyze, Investigate, Respond, Feedback, Evaluate, etc.) and the general categories of implementation inputs (Personnel, Transport, Office Supplies, Public awareness Campaign, laboratory and treatment supplies, and Capital items). The table provides a few examples of specific costs related to the function and inputs. Many cells are left blank to illustrate that each country and health structure level (Central, Province/Region, district, and primary health center) will have different demands for costs. Appendix 3. Total annual cost (2002 US dollar equivalent) by year of each category of resources allocated for all disease surveillance † and IDSR-only activities in Burkina Faso, Eritrea, and Mali. Appendix 4. Mean annual costs (in 2002 US $) by year per IDSR-only activities in Burkina Faso, Eritrea, and Mali. Appendix 5. Budget allocated for IDSR implementation by year and estimated annual cost of national IDSR activities in Eritrea. [file 1478-7547-7-1-S1.xls]

## Sheet: Appendix 1
		IDSR priority diseases and health risk conditions			Additional diseases selected by national policy
	Country	Epidemic-prone diseases	Diseases targeted for eradication and elimination	Other diseases of public health importance
	Burkina Faso	Cholera	Poliomyelitis (AFP)	New HIV/AIDS cases	Anthrax
		Diarrhea with blood (Shigellosis)	Dracunculiasis	Diarrhea with dedhydration in < 5-yr old	Diphtheria
		Measles	Leprosy	Pneumonia in < 5-yr old	Leshmaniasis
		Meningococcal meningitis	Neonatal tetanus	Malaria	Pertusis
		Plague		Onchocerciasis	Rabies
		Viral hemorrhagic fevers		STIs	Varicella
		Yellow fever		Trypanosomiasis	Viral hepatitis
				Tuberculosis
	Eritrea	Cholera	Poliomyelitis (AFP)	New HIV/AIDS cases	Rabies
		Diarrhea with blood (Shigellosis)	Dracunculiasis	Diarrhea in < 5-yr old	Schistosomiasis
		Measles	Leprosy	Pneumonia in < 5-yr old	Viral hepatitis
		Meningococcal meningitis	Neonatal tetanus	Malaria
		Plague		Onchocerciasis
		Viral hemorrhagic fevers		STIs
		Yellow fever		Trypanosomiasis
				Tuberculosis
	Mali	Cholera	Poliomyelitis (AFP)	New HIV/AIDS cases	Lymphatic filiaris
		Diarrhea with blood (Shigellosis)	Dracunculiasis	Diarrhea in < 5-yr old	Noma
		Measles	Leprosy	Pneumonia in < 5-yr old	Schistosomiasis
		Meningococcal meningitis	Neonatal tetanus	Malaria	Trachoma
		Plague		Onchocerciasis	Viral hepatitis
		Viral hemorrhagic fevers		STIs
		Yellow fever		Trypanosomiasis
				Tuberculosis

## Sheet: Appendix 2
	IDSR functions	Category of implementation inputs
		Personnel	Transportation	Office consumable items	Public media campaign items	Laboratory consumable items	Treatment supplies	Capital items
	Detection
	Report
	Analysis
	Investigation
	Response
	Feedback
	Support (Training, Supervision, Evaluation, Communication, Coordination)

## Sheet: Appendix 3
Country	Health structure level	Year		Personnel					Transportation					Office supplies					Public media campaigns					Laboratory supplies ¶					Treatment ¶					Capital					TOTAL
				All disease	IDSR	IDSR as %	Personnel		All disease	IDSR	IDSR as %	Transport		All disease	IDSR	IDSR as %	Office		All disease	IDSR	IDSR as %	Media		All disease	IDSR	IDSR as %	Media		All disease	IDSR	IDSR as %	Treatment		All disease	IDSR	IDSR as %	Capital		All disease	IDSR	IDSR as %
				surveillance	only	of all disease	% of total		surveillance	only	of all disease	% of total		surveillance	only	of all disease	% of total		surveillance	only	of all disease	% of total		surveillance	only	of all disease	% of total		surveillance	only	of all disease	% of total		surveillance	only	of all disease	% of total		surveillance	only	of all disease
						surveillance	IDSR				surveillance	IDSR				surveillance	IDSR				surveillance	IDSR				surveillance	IDSR				surveillance	IDSR				surveillance	IDSR				surveillance
Burkina Faso	Region	2002		15142.5	3667.64	24.2209	12.6453		8850.25	2989.53	33.7791	10.3073		7690.87	2391.15	31.0907	8.2442		1575.39	212.26	13.4735	0.731832		30662	4510	14.7088	15.5496		80808	12952	16.0281	44.6559		5971.65	2281.4	38.2038	7.86581		150701	29004	19.2461
		2003		12971.2	3006.59	23.179	7.62736		18246.3	5349.27	29.317	13.5704		23472.4	10405.1	44.3293	26.3966		1689.3	148.66	8.80012	0.377133		23477	4031	17.17	10.2262		62131	12423	19.9948	31.5156		11901.5	4054.87	34.0704	10.2867		153889	39418.5	25.615
		2004		17608.7	4165.29	23.6548	10.7995		8996.72	3277.69	36.432	8.49816		13256.5	4988.59	37.6313	12.9341		2470.6	467.118	18.907	1.21111		31701	5712	18.0184	14.8097		41791	13647	32.6554	35.383		14896.4	6311.73	42.3709	16.3646		130721	38569.4	29.5052
		2005		15377.6	3432.58	22.322	9.37774		15967.5	7467.1	46.7645	20.4		7988.12	4098.73	51.3103	11.1976		918.752	123.429	13.4344	0.337205		23259	5874	25.2547	16.0477		39128	10541	26.9398	28.7978		12316.1	5066.62	41.1382	13.8419		114955	36603.5	31.8416
		Means		15275	3568.03	23.3586	9.93911		13015.2	4770.9	36.6564	13.2898		13102	5470.9	41.7563	15.2398		1663.51	237.867	14.2991	0.662603		27274.8	5031.75	18.4484	14.0165		55964.5	12390.8	22.1404	34.5157		11271.4	4428.66	39.2911	12.3365		137566	35898.8	26.0957
		Stdev		1895.73	483.116	0.803609	2.12938		4815.77	2082.22	7.40139	5.24251		7371.13	3461.55	8.69665	8.0389		636.263	157.338	4.13261	0.405387		4531.9	902.93	4.53392	2.67029		19490	1331.14	7.37367	6.92726		3773.43	1703.27	3.69043	3.76107		18230.6	4745.38	5.50621
	District	2002		5865.1	1286.81	21.94	13.6061		8320.11	1899.3	22.8278	20.0823		6648.3	1099.5	16.538	11.6256		256.84	59.5967	23.2038	0.63015		7665	1127	14.7032	11.9164		20202	3238	16.0281	34.2372		3204.52	747.36	23.322	7.90225		52161.9	9457.56	18.1312
		2003		6906.34	1261.26	18.2623	12.1519		10606.1	2247.64	21.1919	21.6554		8362.5	1684.37	20.1419	16.2284		814.707	254.2	31.2014	2.44915		5652	970	17.1621	9.34568		14958	2991	19.996	28.8174		4125.92	970.66	23.5259	9.35204		51425.6	10379.1	20.1828
		2004		9670.05	2331.58	24.1114	17.5351		14001	2971.97	21.2268	22.3512		8987.89	2245.89	24.988	16.8906		366.864	68.7556	18.7414	0.517089		7493	1350	18.0168	10.1529		9878	3226	32.6584	24.2617		5716.89	1102.48	19.2847	8.29141		56113.7	13296.7	23.696
		2005		8499.59	1863.9	21.9293	18.5953		9920.36	1517.68	15.2986	15.1412		7422.89	2197.45	29.6036	21.9229		668.469	82.9151	12.4037	0.827207		5498	1388	25.2455	13.8475		9248	2491	26.9356	24.8516		4225.51	482.568	11.4203	4.81436		45482.8	10023.5	22.038
		Means		7735.27	1685.89	21.7948	15.6256		10711.9	2159.15	20.1565	20.0121		7855.39	1806.8	23.0008	16.7463		526.72	116.367	22.0927	1.07855		6577	1208.75	18.3784	11.2033		13571.5	2986.5	22.0057	27.6804		4318.21	825.768	19.1229	7.65364		51296	10789.2	21.0333
		Stdev		1684.46	512.57	2.42658	3.08306		2392.81	618.471	3.31415	3.25245		1030.19	535.622	5.69659	4.21438		259.113	92.3881	7.90194	0.904622		1160.84	196.441	4.53224	2.00031		5106.22	349.358	7.37411	4.59895		1039.58	271.722	5.65959	1.94922		4388.24	1714.18	2.39744
	Primary health facility	2002		1541.56	410.833	26.6504	36.6783		372.553	155.484	41.7348	13.8813		474.175	147.696	31.1481	13.186		82.4297	16.3251	19.8048	1.45747		324	48	14.8148	4.28534		853	137	16.061	12.2311		468.797	204.76	43.6776	18.2805		4116.52	1120.1	27.2099
		2003		1708.34	419.828	24.5751	37.4124		427.273	134.835	31.5572	12.0157		731.653	181.954	24.8689	16.2146		254.144	32.2718	12.6982	2.87586		248	43	17.3387	3.83189		658	131	19.9088	11.6739		652.39	179.274	27.4796	15.9758		4679.8	1122.16	23.9788
		2004		2247.41	571.751	25.4404	39.1416		995.361	242.262	24.3392	16.5851		739.356	198.434	26.8387	13.5846		358.652	84.1061	23.4506	5.75784		335	60	17.9104	4.10756		441	144	32.6531	9.85813		665.282	160.17	24.0755	10.9651		5782.06	1460.72	25.263
		2005		1859.61	508.689	27.3546	40.4406		714.4	132.195	18.5043	10.5094		2026.14	216.264	10.6737	17.1929		236.56	36.1614	15.2864	2.87481		245	62	25.3061	4.92897		413	111	26.8765	8.82444		708.979	191.56	27.0192	15.2289		6203.7	1257.87	20.2761
		Means		1839.23	477.775	25.9769	38.5236		627.397	166.194	26.4895	13.4004		992.832	186.087	18.743	15.0044		232.946	42.2161	18.1227	3.40394		288	53.25	18.4896	4.29362		591.25	130.75	22.1142	10.5425		623.862	183.941	29.4842	14.8314		5195.52	1240.21	23.8708
		Stdev		301.532	76.6512	1.23843	1.69825		287.496	51.7701	10.0099	2.61763		699.811	29.1776	8.86893	1.96381		113.9	29.2157	4.77125	1.80582		48.1456	9.21502	4.51408	0.465993		206.007	14.198	7.3678	1.58196		106.175	18.9589	8.8722	3.05483		964.48	160.52	2.9231
Eritrea #	Central	2002		2.91069e+06	232141	7.97544	33.8068		49694.4	48890.9	98.3831	7.12003		498030	72004.4	14.4579	10.4861		83123.6	81012.6	97.4604	11.7979		421033	65483	15.5529	9.53634		1.07492e+06	167181	15.5529	24.3467		152017	19955.2	13.127	2.90609		5.18951e+06	686668	13.2319
		2003		2.06625e+06	164369	7.95495	34.0222		57811.6	57115	98.7951	11.822		383841	42306.6	11.0219	8.75688		12839.5	12839.5	100	2.6576		352127	58353	16.5716	12.0783		794939	131734	16.5716	27.2671		123283	16406.1	13.3076	3.39583		3.79109e+06	483123	12.7436
		2004		1.32285e+06	186152	14.072	42.0198		33489.7	32825.6	98.0169	7.40968		305026	26960.7	8.83882	6.0858		10953.1	10848.4	99.0444	2.4488		353538	63639	18.0006	14.3651		594474	107009	18.0006	24.155		111386	15575.2	13.983	3.51576		2.73172e+06	443010	16.2173
		2005		1.59852e+06	183675	11.4904	43.4092		30218.9	29339	97.088	6.93386		252371	30680.6	12.157	7.25095		38252.7	38252.7	100	9.0405		255518	40035	15.6681	9.46173		563328	88263	15.6681	20.8598		91213	12880	14.1208	3.04402		2.82942e+06	423126	14.9545
		Means		1.97458e+06	191584	9.70254	37.6407		42803.7	42042.6	98.222	8.26015		359817	42988.1	11.9472	8.4459		36292.2	35738.3	98.4737	7.02153		345554	56877.5	16.4598	11.1748		756914	123547	16.3224	24.2733		119475	16204.1	13.5628	3.18364		3.63543e+06	508982	14.0006
		Stdev		695433	28737.5	2.97357	5.11298		13138.3	13170.8	0.728238	2.34195		106812	20418.6	2.34055	1.90566		33611.1	32659.6	1.1984	4.67966		68094.1	11627.8	1.13067	2.3435		235537	34104.8	1.13067	2.61921		25414.3	2918.7	0.490739	0.28741		1.14101e+06	121057	1.59862
	Province	2002		34509.2	4628.31	13.4118	12.8601		4824.82	3859.86	80	10.7249		69048.8	21780.9	31.5442	60.52		0	0	0	0		15556	1013	6.51197	2.8147		46606.5	3035	6.51197	8.433		13796.9	1672.52	12.1225	4.64724		184342	35989.6	19.5232
		2003		95258.1	40197.2	42.1982	43.9979		4536.12	3628.9	80	3.97202		87682.3	40965	46.7198	44.8383		0	0	0	0		8350.07	913	10.934	0.999326		42070.4	4600	10.934	5.03494		7788.11	1057.46	13.5779	1.15745		245685	91361.6	37.1864
		2004		98947	42156.4	42.605	50.7537		4363.37	3490.7	80	4.20258		63684	30072.9	47.2221	36.206		0	0	0	0		17595.5	2965	16.8509	3.56968		20906.9	3523	16.8509	4.24148		4796.2	852.711	17.7789	1.02661		210293	83060.7	39.4976
		2005		101641	43505.3	42.8031	62.8077		2821.98	2257.59	80	3.25923		47714.3	17753.8	37.2086	25.6308		0	0	0	0		9533.31	2013	21.1154	2.90612		13573	2866	21.1154	4.13758		5722.77	871.789	15.2337	1.25858		181006	69267.5	38.2681
		Means		82588.8	32621.8	39.4991	46.656		4136.57	3309.26	80	4.73293		67032.4	27643.2	41.2385	39.5355		0	0	0	0		12758.7	1726	13.528	2.46854		30789.2	3506	11.3871	5.01431		8026	1113.62	13.8752	1.59271		205332	69919.8	33.6188
		Stdev		32159.6	18711.7	14.564	21.3014		896.828	717.463	1.16031e-14	3.48007		16481.1	10255.7	7.63309	14.7468		0	0	0	0		4511.43	963.817	6.43276	1.10139		16036.5	780.719	6.43276	2.02097		4045.43	383.876	2.42662	1.75242		29918.3	24386.6	9.44437
	District	2002		2638.49	1461.48	55.391	14.0892		6810.95	1362.19	20	13.1319		7088.48	5109.23	72.078	49.2546		0	0	0	0		0	0	0	0		3088.99	530	17.1577	5.10936		7135.65	1910.2	26.7699	18.415		26762.6	10373.1	38.7598
		2003		4920.9	2436.02	49.5036	21.9534		5505.54	1101.11	20	9.92315		7325.18	5535.96	75.5744	49.8899		0	0	0	0		0	0	0	0		2848.67	445	15.6213	4.01033		5836.34	1578.26	27.0419	14.2232		26436.6	11096.4	41.9734
		2004		13611.5	6305.2	46.3226	39.9533		5147.42	1029.48	20	6.52339		8225.69	6327.45	76.923	40.0943		0	0	0	0		1074.95	208	19.3498	1.31801		1100.79	213	19.3498	1.34969		5573.43	1698.29	30.4711	10.7613		34733.8	15781.4	45.4354
		2005		8780.82	3959.53	45.0929	37.0324		4494.8	898.961	20	8.40772		5926.54	4458.8	75.2343	41.7019		0	0	0	0		975.687	190	19.4735	1.77702		1078.39	210	19.4735	1.96407		3697.14	974.795	26.3662	9.11698		24953.4	10692.1	42.8482
		Means		7487.93	3540.56	47.2836	29.5398		5489.68	1097.94	20	9.16035		7141.47	5357.86	75.0246	44.7019		0	0	0	0		512.659	99.5	19.4086	0.830153		2029.21	349.5	17.2235	2.91597		5560.64	1540.39	27.7016	12.8518		28221.6	11985.7	42.4701
		Stdev		4805.43	2110.4	4.60104	12.3055		975.18	195.036	2.05116e-15	2.79423		946.596	783.572	2.05038	5.05752		0	0	0	0		593.353	115.127	11.2074	0.912896		1089.44	163.088	1.85481	1.75308		1417.68	401.259	1.89303	4.11667		4412.28	2547.7	2.75453
Mali	Region	2000		9856.04	4764.23	48.3381	24.2442		6064.27	1350.19	22.2647	6.87085		27945.1	8367.2	29.9416	42.579		4409.32	1328.7	30.134	6.76151		0	0	0	0		13005.9	2450.5	18.8415	12.4701		2855.6	1390.18	48.6825	7.07434		64136.2	19651	30.6395
		2001		16576.6	6615.45	39.9083	31.224		3519.62	975.382	27.7127	4.60368		29641.2	8205.81	27.6838	38.7303		6672.32	2084.31	31.2382	9.83769		0	0	0	0		11268.6	1470.33	13.048	6.93979		4283.34	1835.75	42.8578	8.66449		71961.7	21187	29.4421
		2002		24002	10800.9	45	36.2877		13805.6	3664.73	26.5453	12.3123		32934.3	10853	32.9535	36.4626		971.497	316.285	32.5564	1.06262		7765.77	1753.61	22.5812	5.89156		6200.05	1500.05	24.1942	5.0397		4215.34	876.13	20.7843	2.94352		89894.6	29764.7	33.1107
		2003		19183.5	7868.45	41.0167	23.0415		14176.3	6852.77	48.3397	20.0673		34458.7	11832.4	34.338	34.6494		1829.47	506.263	27.6727	1.48251		6794.57	1905.56	28.0454	5.58014		12285.6	3355.34	27.3113	9.82558		6622.6	1828.2	27.6055	5.3536		95350.7	34149	35.8141
		2004		28600.4	13534.9	47.3241	28.8335		21794.2	8477.57	38.8984	18.0598		39305.5	12906.8	32.837	27.4954		2894.56	970.281	33.5209	2.067		12557.8	2327.92	18.5376	4.95918		22839.6	4477	19.6019	9.53739		11212.3	4247.13	37.8792	9.04769		139204	46941.6	33.7213
		2005		32017.3	13207.6	41.2514	27.8425		23128.7	10172.7	43.9829	21.4447		18748.7	7963.81	42.4766	16.7882		12364.7	4132.76	33.4238	8.71213		9504.05	3216.4	33.8424	6.78037		14702	5044.73	34.3131	10.6346		11422.1	3698.9	32.3837	7.79753		121888	47436.9	38.9185
		Means		21706	9465.26	43.6067	28.5198		13748.1	5248.89	38.179	15.8154		30505.6	10021.5	32.8513	30.1958		4856.98	1556.43	32.0453	4.6897		6103.7	1533.91	25.1309	4.62184		13383.6	3049.66	22.7865	9.18894		6768.54	2312.71	34.1686	6.96845		97072.5	33188.4	34.1892
		Stdev		8151.35	3608.93	3.57327	4.82662		7957.19	3826.56	10.5808	7.07972		6992.75	2124.29	5.06776	9.29674		4194.66	1410.84	2.25607	3.91825		5117.97	1292.54	14.2619	3.05358		5451.22	1507.68	7.42701	2.66755		3726.39	1344.66	10.2064	2.30487		28846.9	12100.5	2.62107
	District	2000		9770.31	3778.93	38.6777	62.6445		1842.08	302.785	16.4371	5.01937		1434.16	280.471	19.5564	4.64946		79.4011	24.1162	30.3726	0.399781		0	0	0	0		4220.54	424.563	10.0595	7.03811		3261.31	1221.47	37.4534	20.2487		20607.8	6032.34	29.2721
		2001		9691.42	3797.4	39.1831	56.9115		2144.6	838.49	39.0977	12.5664		1892.51	536.622	28.3551	8.04235		76.422	14.938	19.5467	0.223875		0	0	0	0		4839.48	611.984	12.6457	9.17179		2687.87	873.026	32.4803	13.084		21332.3	6672.46	31.2787
		2002		11787.5	3893.34	33.0295	44.9665		7239.97	2386.16	32.9581	27.5592		1874.21	535.729	28.5842	6.18746		403.194	78.1466	19.3819	0.902561		285.033	75.8434	26.6086	0.87596		2117.7	216.089	10.204	2.49574		4477.4	1473.01	32.8987	17.0126		28185	8658.31	30.7196
		2003		16194.2	5936.65	36.6592	56.8186		3504.66	1126.16	32.1333	10.7783		3371.25	864.579	25.6457	8.27473		449.223	100.157	22.2957	0.958588		440.524	89.5541	20.329	0.857106		4453.35	479.14	10.7591	4.58576		6322.86	1852.19	29.2935	17.727		34736	10448.4	30.0795
		2004		23266.9	9511.68	40.8808	64.4544		16512.9	1763.19	10.6777	11.948		2136.93	529.935	24.7989	3.59102		898.857	273.605	30.4392	1.85404		212.501	67.8542	31.9313	0.459803		2157.5	205.705	9.53441	1.39393		7024.42	2405.25	34.2413	16.2988		52210	14757.2	28.2651
		2005		22688.3	10021.7	44.1713	45.7577		38817.7	3656.97	9.42087	16.6972		15185.1	4942.07	32.5455	22.5648		955.032	224.915	23.5505	1.02693		351.07	82.6037	23.5291	0.377156		4905.98	576.751	11.7561	2.63336		7380.78	2396.69	32.472	10.9429		90284	21901.7	24.2587
		Means		15566.4	6156.62	39.5506	53.9498		11677	1678.96	14.3783	14.7125		4315.7	1281.57	29.6955	11.2303		477.022	119.313	25.0121	1.04553		214.855	52.6426	24.5015	0.461301		3782.42	419.039	11.0786	3.67199		5192.44	1703.61	32.8093	14.9285		41225.9	11411.7	27.681
		Stdev		6209.73	2918.41	3.77406	8.25198		14381	1210.42	12.8046	7.59433		5365.05	1802.86	4.38478	6.94927		382.425	106.748	5.01837	0.572174		182.613	41.406	13.7619	0.388527		1298.73	174.61	1.16819	3.01354		1996.81	627.731	2.66659	3.35105		26684.8	6018.97	2.90693
	Primary health facility	2000		1592.65	134.579	8.45003	56.8741		166.041	6.19609	3.73166	2.61851		153.133	4.70387	3.07175	1.98789		0	0	0	0		0	0	0	0		1579.71	40.4974	2.5636	17.1145		744.29	50.6499	6.80513	21.405		4235.82	236.626	5.58632
		2001		1719.14	153.772	8.94471	46.0629		181.248	6.90641	3.81047	2.06883		194.861	8.79998	4.51604	2.63605		0	0	0	0		0	0	0	0		1182.94	107.755	9.10904	32.2782		708.538	56.598	7.98801	16.9541		3986.73	333.832	8.37356
		2002		1590.72	180.194	11.3278	46.6732		113.737	3.56867	3.13765	0.924345		241.749	19.9828	8.26595	5.17588		0	0	0	0		0	0	0	0		1489.95	93.5384	6.27794	24.228		758.982	88.7921	11.6988	22.9986		4195.14	386.076	9.20292
		2003		2074.97	401.637	19.3562	56.3264		86.7962	15.1059	17.4038	2.11848		138.65	24.1304	17.4038	3.3841		0	0	0	0		0	0	0	0		1460.43	120.959	8.28244	16.9635		894.777	151.22	16.9003	21.2074		4655.63	713.053	15.3159
		2004		3532.74	967.988	27.4004	63.7323		326.022	66.5367	20.4087	4.38078		219.756	44.8493	20.4087	2.95288		4.78645	0.976849	20.4087	0.0643158		0	0	0	0		1750.3	238.366	13.6186	15.694		985.262	200.116	20.311	13.1757		6818.87	1518.83	22.274
		2005		3809.15	1360.54	35.7176	64.5561		568.353	125.101	22.0112	5.93594		480.231	105.705	22.0112	5.01558		53.1348	11.6956	22.0112	0.554946		0	0	0	0		1825.56	275.576	15.0955	13.0758		998.129	228.911	22.934	10.8616		7734.55	2107.53	27.2482
		Means		2386.56	533.118	22.3383	60.3992		240.366	37.2359	15.4913	4.21861		238.063	34.6952	14.5739	3.93076		9.65355	2.11208	21.8788	0.239286		0	0	0	0		1548.15	146.115	9.43808	16.554		848.33	129.381	15.2513	14.6581		5271.12	882.658	16.7452
		Stdev		1014.27	513.481	11.1368	7.98847		180.859	49.1639	9.09652	1.8234		124.865	37.5328	8.33719	1.2998		21.3873	4.71119	10.9645	0.222795		0	0	0	0		229.465	90.8782	4.64113	7.10763		127.825	75.5381	6.6348	4.93695		1595.12	761.439	7.90248

## Sheet: Appendix 4
Country	Health			Surveillance functions						Response function ¶				Support functions				TOTAL
	structure	Year		Identification	Report	Analysis	Feedback	Total		Investigation §	Response †	Total		Evaluation	Other	Total		IDSR
	level
Burkina Faso	Region	2002		2327.83	2989.82	1527.73	1275.59	8120.97		6062	12952	19014		1631.87	236.369	1868.24		29003.2
		2003		3806.84	6680.7	3401.74	2959.11	16848.4		7359	12423	19782		2629.14	158.378	2787.51		39417.9
		2004		3554.45	5213.1	2625.48	2495.7	13888.7		8372	13647	22019		2311.93	350.069	2662		38569.7
		2005		3337.77	5747.59	2889.95	2908.96	14884.3		8796	10541	19337		2069.19	313.611	2382.8		36604.1
		Mean		3256.72	5157.8	2611.23	2409.84	13435.6		7647.25	12390.8	20038		2160.53	264.607	2425.14		35898.7
		Stdev		648.25	1567.4	790.94	784.16	3750.4		1216.69	1331.14	1357.68		420.454	85.2197	407.985		4745.69
		Mean (% of total IDSR)		0.0907197	0.143676	0.0727387	0.0671288	0.374264		0.213023	0.345158	0.558181		0.0601841	0.00737092	0.067555		1
	District	2002		1444	1104.39	549.056	564.51	3661.96		1692	2991	4683		698.883	167.576	866.459		9211.42
		2003		1986.88	1309.1	754.195	693.445	4743.62		1673	3226	4899		756.991	215.297	972.288		10614.9
		2004		3567.57	2072.87	1195.58	729.942	7565.95		2394	2491	4885		761.28	96.8976	858.178		13309.1
		2005		1993.26	1453.54	785.868	416.906	4649.58		2126	2986	5112		666.752	90.629	757.381		10519
		Mean		2247.93	1484.97	821.175	601.201	5155.28		1971.25	2923.5	4894.75		720.977	142.6	863.577		10913.6
		Stdev		916.651	417.285	270.777	141.885	1679.94		350.998	309.314	175.261		46.0066	59.717	87.8125		1720.56
		Mean (% of total IDSR)		0.205975	0.136066	0.0752432	0.0550873	0.472372		0.180623	0.267877	0.4485		0.0660622	0.0130663	0.0791285		1
	Primary health facility	2002		329.395	236.909	94.5917	114.711	775.606		163	131	294		36.0778	8.71766	44.7954		1114.4
		2003		357.484	221.006	91.947	122.541	792.978		145	144	289		19.2788	33.4484	52.7272		1134.71
		2004		282.833	247.967	221.132	151.413	903.344		173	111	284		71.2286	169.787	241.015		1428.36
		2005		251.922	246.157	177.969	131.405	807.452		175	131	306		102.184	62.0825	164.267		1277.72
		Mean		305.408	238.01	146.41	130.017	819.845		164	129.25	293.25		57.1924	68.5088	125.701		1238.8
		Stdev		47.1086	12.3268	63.8506	15.8101	57.1682		13.7113	13.6229	9.42956		36.989	70.9524	94.2614		145.783
		Mean (% of total IDSR)		0.246536	0.19213	0.118187	0.104955	0.661808		0.132387	0.104335	0.236722		0.0461677	0.0553027	0.10147		1
Eritrea #	Central	2002		169136	90619.5	19387	15773.2	294916		61490.3	233739	295230		30259.6	66263	96522.6		686668
		2003		109352	43966.1	5985.19	7699.24	167003		59129.2	207475	266605		14218.1	35297.3	49515.4		483123
		2004		106519	28060.3	20296.1	16588.7	171464		49782.6	148576	198358		39743	34521.3	74264.3		444086
		2005		96031.5	47394.2	24477.3	18093.3	185996		48813.9	125249	174063		35771.9	27294.5	63066.4		423126
		Mean		120260	52510	17536.4	14538.6	204845		54804	178760	233564		29998.2	40844	70842.2		509251
		Stdev		33084.1	26766.2	8013.48	4659.76	60592.4		6442.31	50404.4	56786.6		11215.7	17324.9	19887.1		120863
		Mean (% of total IDSR)		0.23615	0.103112	0.0344357	0.028549	0.402247		0.107617	0.351025	0.458642		0.0589065	0.0802042	0.139111		1
	Province	2002		3279.56	8089.7	3439.42	3903.38	18712.1		2174.64	6522.1	8696.74		2228.22	6353.19	8581.41		35990.2
		2003		18270.2	23741	8678.57	3617.21	54307		8975.04	12693.2	21668.3		3244.52	12141.2	15385.7		91361
		2004		19892.8	20285.6	7642.74	2369.31	50190.4		9099.69	11450.2	20549.9		2402.95	9917.55	12320.5		83060.8
		2005		19849.9	16206.1	4050.98	1712.57	41819.5		9457.54	9881.53	19339.1		1733.85	6374.92	8108.77		69267.3
		Mean		15323.1	17080.6	5952.93	2900.62	41257.2		7426.73	10136.8	17563.5		2402.39	8696.72	11099.1		69919.8
		Stdev		8064.44	6738.8	2596.13	1034.86	15902.8		3507.36	2670.3	5987.2		628.877	2842.41	3422.86		24386.1
		Mean (% of total IDSR)		0.219152	0.244288	0.0851393	0.0414849	0.590065		0.106218	0.144977	0.251195		0.0343591	0.124381	0.15874		1
	District	2002		3283.5	1957.57	1380.81	617.519	7239.4		929.65	1548.36	2478.01		45.1181	610.302	655.421		10372.8
		2003		3302.78	2146.56	1198.93	527.436	7175.71		923.035	1498.72	2421.75		40.038	1458.94	1498.98		11096.4
		2004		4778.19	3461.63	1326.19	527.25	10093.3		1361.04	2062.77	3423.81		37.03	2226.72	2263.75		15780.8
		2005		3444.07	2413.61	994.867	497.594	7350.14		1021.4	1529.75	2551.15		36.2075	754.315	790.523		10691.8
		Mean		3702.14	2494.84	1225.2	542.449	7964.63		1058.78	1659.9	2718.68		39.5984	1262.57	1302.17		11985.5
		Stdev		720.934	671.128	171.422	51.9741	1420.92		206.448	269.36	473.064		4.03133	742.054	740.146		2547.5
		Mean (% of total IDSR)		0.308885	0.208155	0.102224	0.0452589	0.664523		0.0883387	0.138493	0.226831		0.00330387	0.105342	0.108646		1
Mali	Region	2000		236	5191	368	897	6692		181	7585	7766		432	4762	5194		19652
		2001		295	4305	341	1069	6010		329	7507	7836		112	7229	7341		21187
		2002		321	2041	1342	2327	6031		2224	8569	10793		450	12491	12941		29765
		2003		564	2255	1458	2308	6585		2782	11780	14562		0	13002	13002		34149
		2004		623	6430	1581	2350	10984		3211	15323	18534		375	17048	17423		46941
		2005		255	5229	1845	3959	11288		7289	14047	21336		1237	22852	24089		56713
		Mean		382.333	4241.83	1155.83	2151.67	7931.67		2669.33	10801.8	13471.2		434.333	12897.3	13331.7		34734.5
		Stdev		167.296	1758.33	642.855	1105.2	2499.49		2589	3409.35	5659.58		433.726	6554.59	6853.18		14615.8
		Mean (% of total IDSR)		0.0110073	0.122122	0.0332762	0.0619461	0.228351		0.0768496	0.310983	0.387832		0.0125044	0.371312	0.383816		1
	District	2000		2166	550	21	44	2781		49	2865	2914		9	329	338		6033
		2001		2999	768	47	59	3873		93	227	320		0	480	480		4673
		2002		3379	730	7	194	4310		302	3249	3551		0	797	797		8658
		2003		4646	875	228	364	6113		399	2803	3202		237	896	1133		10448
		2004		7379	1088	724	412	9603		251	2854	3105		388	1661	2049		14757
		2005		7112	2380	1934	611	12037		383	7102	7485		222	2158	2380		21902
		Mean		4613.5	1065.17	493.5	280.667	6452.83		246.167	3183.33	3429.5		142.667	1053.5	1196.17		11078.5
		Stdev		2191.46	668.059	756.037	221.798	3631.85		146.668	2211.54	2304.5		163.68	711.811	841.6		6378.45
		Mean (% of total IDSR)		0.416437	0.0961472	0.0445457	0.0253344	0.582465		0.0222202	0.287343	0.309564		0.0128778	0.0950941	0.107972		1
	Primary health facility	2000		21	0	0	0	21		35	116	151		0	65	65		237
		2001		22	0	0	0	22		0	215	215		0	98	98		335
		2002		21	0	0	0	21		0	219	219		0	146	146		386
		2003		63	17	0	0	80		0	497	497		0	137	137		714
		2004		105	117	1	0	223		0	925	925		0	371	371		1519
		2005		202	96	2	0	300		28	1535	1563		0	244	244		2107
		Mean		72.3333	38.3333	0.5	0	111.167		10.5	584.5	595		0	176.833	176.833		883
		Stdev		71.7932	53.6234	0.83666	0	121.117		16.4165	550.756	554.696		0	112.668	112.668		761.034
		Mean (% of total IDSR)		0.0819177	0.0434126	0.000566251	0	0.125897		0.0118913	0.661948	0.673839		0	0.200264	0.200264		1

## Sheet: Appendix 5
			Budget allocation by sources						Estimated annual cost
		Year	Government (HAMSET)	WHO-PHARPE	WHO-AFRO	WHO-RB	TOTAL
			(Current year US dollars)						(2002 US $)
		2001	842536	209000	81000	60000	1192536		ND
		2002	124263	209000	55000	85000	473263		454922
		2003	404411	332000	40000	85000	861411		512367
		2004	ND	ND	ND	ND	ND		543570
		2005	ND	ND	ND	ND	ND		469301
		Total	1371210	750000	176000	230000	2527210		1980160
